# Supplementary material for: Total Arch Replacement with Ascyrus Medical Dissection Stent Versus Frozen Elephant Trunk in Acute Type A Aortic Dissection: A Meta-Analysis
Source: J Clin Med. 2025 Jul 21;14(14):5170. doi: 10.3390/jcm14145170 (PMC12296124; doi:10.3390/jcm14145170)
Supplement: Supplementary file 1 [file jcm-14-05170-s001.zip]

Archive with 1 entries (1 files):
- jcm-3748465-supplementary.pdf
